# Supplementary material for: Epicatechin Prevents Cryocapacitation of Bovine Spermatozoa through Antioxidant Activity and Stabilization of Transmembrane Ion Channels
Source: Int J Mol Sci. 2023 Jan 28;24(3):2510. doi: 10.3390/ijms24032510 (PMC9916467; doi:10.3390/ijms24032510)
Supplement: Supplementary file 1 [file ijms-24-02510-s001.zip]

Archive with 1 entries (1 files):
- ijms-2165324-supplementary.pdf
